# Supplementary material for: Mass Spectrometry Analysis of Shark Skin Proteins
Source: Int J Mol Sci. 2023 Nov 29;24(23):16954. doi: 10.3390/ijms242316954 (PMC10707392; doi:10.3390/ijms242316954)
Supplement: Supplementary file 1 [file ijms-24-16954-s001.zip]

Archive with 2 entries (2 files):
- Supplementary File 1 spiny dogfish.xlsx
- Supplementary File 2 chain catshark.xlsx
