# Supplementary material for: Mass Spectrometry Analysis of Shark Skin Proteins
Source: Int J Mol Sci. 2023 Nov 29;24(23):16954. doi: 10.3390/ijms242316954 (PMC10707392; doi:10.3390/ijms242316954)
Supplement: Supplementary file 1 [file ijms-24-16954-s001.zip › Supplementary File 1 spiny dogfish.xlsx]

## Sheet: Proteins
results of project 4577, dogfish samples, database search against Uniprot Chondrichthyes (cartilaginous fishes)							tube label (also see table next page)
							39	38	37	36	33	32	29	26	25	24
Accession	Description	Coverage [%]	# Peptides	# PSMs	# Unique Peptides	MW [kDa]	# Peptides (by Search Engine): A6 Mascot	# Peptides (by Search Engine): B6 Mascot	# Peptides (by Search Engine): C6 Mascot	# Peptides (by Search Engine): D6 Mascot	# Peptides (by Search Engine): E6 Mascot	# Peptides (by Search Engine): F6 Mascot	# Peptides (by Search Engine): G6 Mascot	# Peptides (by Search Engine): H6 Mascot	# Peptides (by Search Engine): I6 Mascot	# Peptides (by Search Engine): J6 Mascot
A0A401PU26	Actin OS=Scyliorhinus torazame OX=75743 GN=scyTo_0019170 PE=3 SV=1	32	10	33	3	41.7	1							6	10	6
A0A401SSQ7	Tropomyosin 1 OS=Chiloscyllium punctatum OX=137246 GN=chiPu_0011862 PE=3 SV=1	8	2	2	2	34.1									2
A0A401SY06	Heat shock protein 70 (Fragment) OS=Chiloscyllium punctatum OX=137246 GN=chiPu_0013758 PE=3 SV=1	12	2	2	1	20									2
A0A401S035	Proteasome subunit alpha type OS=Chiloscyllium punctatum OX=137246 GN=chiPu_0002088 PE=3 SV=1	11	3	4	3	32.4									3	1
K4G7F1	Proteasome subunit alpha type OS=Callorhinchus milii OX=7868 PE=2 SV=1	3	1	1	1	29.5									1
A0A4W3IZ94	Family with sequence similarity 149 member A OS=Callorhinchus milii OX=7868 GN=FAM149A PE=3 SV=1	1	1	1	1	75.9									1
A0A401SFZ0	LRRcap domain-containing protein OS=Chiloscyllium punctatum OX=137246 GN=chiPu_0007758 PE=3 SV=1	7	2	2	2	32.6									1	1
A0A401RZK0	Serotransferrin OS=Chiloscyllium punctatum OX=137246 GN=chiPu_0001981 PE=3 SV=1	4	4	13	1	77.1								2	4	2
A0A401NMH8	FABP domain-containing protein OS=Scyliorhinus torazame OX=75743 GN=scyTo_0014438 PE=3 SV=1	12	1	1	1	15									1
A0A401NRV5	Fascin OS=Scyliorhinus torazame OX=75743 GN=scyTo_0009692 PE=3 SV=1	2	1	1	1	55									1
V9LF43	Aminoacyl tRNA synthase complex-interacting multifunctional protein 1 (Fragment) OS=Callorhinchus milii OX=7868 PE=2 SV=1	5	1	1	1	21.8									1
A0A401SW93	Hypoxia up-regulated 1 OS=Chiloscyllium punctatum OX=137246 GN=chiPu_0013101 PE=3 SV=1	1	1	1	1	112									1
A0A401SF18	CN hydrolase domain-containing protein OS=Chiloscyllium punctatum OX=137246 GN=chiPu_0007443 PE=3 SV=1	5	1	1	1	31.1									1
A0A401SNF0	Transferrin-like domain-containing protein OS=Chiloscyllium punctatum OX=137246 GN=chiPu_0010351 PE=4 SV=1	2	1	1	1	41.5									1
A0A401S0W3	Serine/threonine-protein phosphatase OS=Chiloscyllium punctatum OX=137246 GN=chiPu_0002443 PE=3 SV=1	3	1	1	1	36.5										1
A0A401Q7Q0	Filamin-A (Fragment) OS=Scyliorhinus torazame OX=75743 GN=scyTo_0022168 PE=3 SV=1	7	1	1	1	26.8									1
A0A401SFC8	protein-arginine deiminase OS=Chiloscyllium punctatum OX=137246 GN=chiPu_0007528 PE=3 SV=1	2	1	1	1	71										1
A0A401NUA1	fructose-bisphosphatase OS=Scyliorhinus torazame OX=75743 GN=scyTo_0011745 PE=3 SV=1	4	1	1	1	37									1
A0A401NGY9	Calreticulin OS=Scyliorhinus torazame OX=75743 GN=scyTo_0011087 PE=3 SV=1	13	5	14	5	48.2								4	3	4
V9KC15	Fascin OS=Callorhinchus milii OX=7868 GN=fscn1 PE=2 SV=1	2	2	2	2	54.6									1	1
A0A401RV12	ATP synthase subunit beta OS=Chiloscyllium punctatum OX=137246 GN=chiPu_0000378 PE=3 SV=1	5	2	2	2	55.8									2
A0A401RDW7	Uncharacterized protein (Fragment) OS=Chiloscyllium punctatum OX=137246 GN=chiPu_0022548 PE=4 SV=1	21	1	6	1	5.4								1	1	1
A0A401SSE0	Reticulocalbin-2 OS=Chiloscyllium punctatum OX=137246 GN=chiPu_0011793 PE=4 SV=1	5	1	3	1	37.1								1	1	1
A0A401T5Y9	Mucin-5B-like OS=Chiloscyllium punctatum OX=137246 GN=chiPu_0016592 PE=4 SV=1	1	1	3	1	162								1	1	1
A0A401RXA4	Prothymosin alpha OS=Chiloscyllium punctatum OX=137246 GN=chiPu_0001171 PE=3 SV=1	12	3	10	3	11.8								2	3	1
A0A4W3IQ20	alcohol dehydrogenase (NADP(+)) OS=Callorhinchus milii OX=7868 GN=akr1a1 PE=3 SV=1	2	1	2	1	37									1	1
A0A401SLZ2	2-oxoisovalerate dehydrogenase subunit alpha (Fragment) OS=Chiloscyllium punctatum OX=137246 GN=chiPu_0009860 PE=3 SV=1	3	1	1	1	32.8									1
A0A401P304	Argininosuccinate synthase OS=Scyliorhinus torazame OX=75743 GN=scyTo_0008073 PE=3 SV=1	5	2	6	2	43.9									2	2
A0A4W3H615	Proteasome subunit beta OS=Callorhinchus milii OX=7868 GN=psmb2 PE=3 SV=1	4	1	1	1	19.4									1
H9LDW9	Complement protein 1S OS=Squalus acanthias OX=7797 GN=C1s PE=2 SV=1	2	1	1	1	75.8									1
A0A401SVW0	Protein SET OS=Chiloscyllium punctatum OX=137246 GN=chiPu_0013017 PE=3 SV=1	9	3	7	3	34								1	2	2
A0A401PMT2	LIM zinc-binding domain-containing protein OS=Scyliorhinus torazame OX=75743 GN=scyTo_0003509 PE=4 SV=1	2	1	1	1	91.3									1
A0A401QF75	Peptide-methionine (S)-S-oxide reductase (Fragment) OS=Scyliorhinus torazame OX=75743 GN=scyTo_0024838 PE=4 SV=1	16	2	4	2	13.4								1	1	2
A0A401NQA1	GADL1 decarboxylase (Fragment) OS=Scyliorhinus torazame OX=75743 GN=scyTo_0013152 PE=3 SV=1	2	1	1	1	59									1
A0A401RGC3	Citrate synthase OS=Chiloscyllium punctatum OX=137246 GN=chiPu_0021501 PE=3 SV=1	7	2	2	2	39.4									2
A0A401Q2J1	Argininosuccinate lyase OS=Scyliorhinus torazame OX=75743 GN=scyTo_0016977 PE=3 SV=1	9	4	8	4	52.1								1	4	1
A0A401SQA2	Structural protein OS=Chiloscyllium punctatum OX=137246 GN=chiPu_0011052 PE=4 SV=1	5	1	1	1	26.4								1
A0A401RJ17	Cis-aconitate decarboxylase OS=Chiloscyllium punctatum OX=137246 GN=chiPu_0017810 PE=3 SV=1	2	1	1	1	54.3									1
A0A401P3M5	Isocitrate dehydrogenase [NADP] OS=Scyliorhinus torazame OX=75743 GN=scyTo_0008104 PE=3 SV=1	4	1	3	1	48.8								1	1
A0A401Q9B7	IF rod domain-containing protein (Fragment) OS=Scyliorhinus torazame OX=75743 GN=scyTo_0021498 PE=3 SV=1	3	1	1	1	34.9									1
Q7ZZL2	Glyceraldehyde-3-phosphate dehydrogenase (Fragment) OS=Triakis scyllium OX=30494 GN=GAPDH PE=2 SV=1	10	2	2	2	31.6									2
Q8HWH7	MHC class I antigen OS=Squalus acanthias OX=7797 GN=MhcSqac-UAA PE=2 SV=1	2	1	1	1	39.4									1
A0A4W3I1Z3	Protein disulfide-isomerase OS=Callorhinchus milii OX=7868 GN=pdia4 PE=3 SV=1	2	1	1	1	70									1
A0A4W3HTS5	WD repeat domain 1 OS=Callorhinchus milii OX=7868 GN=WDR1 PE=4 SV=1	1	1	2	1	66.7									1	1
A0A401NHE5	Tropomyosin 1 OS=Scyliorhinus torazame OX=75743 GN=scyTo_0012711 PE=3 SV=1	6	2	3	2	28.8								2	1
A0A401SZD6	Aspartate aminotransferase OS=Chiloscyllium punctatum OX=137246 GN=chiPu_0014234 PE=3 SV=1	6	2	5	2	46.2								1	2	2
A0A401PGK1	Pyruvate kinase OS=Scyliorhinus torazame OX=75743 GN=scyTo_0001900 PE=3 SV=1	4	2	2	2	60.1									2
A0A401NGS8	VWFA domain-containing protein OS=Scyliorhinus torazame OX=75743 GN=scyTo_0011073 PE=3 SV=1	2	3	3	2	181.5									3
A0A401TGT7	alanine transaminase OS=Chiloscyllium punctatum OX=137246 GN=chiPu_0025789 PE=3 SV=1	7	1	2	1	12.3									1	1
A0A0H4IU03	Antithrombin OS=Chiloscyllium punctatum OX=137246 GN=serpinc1 PE=2 SV=1	2	1	1	1	51.6									1
A0A401SPB6	glutamate dehydrogenase [NAD(P)(+)] OS=Chiloscyllium punctatum OX=137246 GN=chiPu_0010679 PE=3 SV=1	6	3	4	3	60.3									3
A0A401RXJ2	Prolyl endopeptidase OS=Chiloscyllium punctatum OX=137246 GN=chiPu_0001262 PE=3 SV=1	1	1	2	1	74.3								1		1
A0A401NQG3	BPNT1 nucleotidase (Fragment) OS=Scyliorhinus torazame OX=75743 GN=scyTo_0007332 PE=3 SV=1	5	2	5	2	36.6								1	2	2
A0A401PKI1	Beta-hexosaminidase OS=Scyliorhinus torazame OX=75743 GN=scyTo_0002695 PE=3 SV=1	1	1	2	1	62									1	1
A0A401T325	Phosphomannomutase OS=Chiloscyllium punctatum OX=137246 GN=chiPu_0015542 PE=3 SV=1	9	2	4	2	28.8								1	2	1
A0A401P520	Actinin alpha 4 OS=Scyliorhinus torazame OX=75743 GN=scyTo_0010365 PE=3 SV=1	6	4	6	4	92.7									4	1
P03983	Ig heavy chain V region OS=Heterodontus francisci OX=7792 PE=4 SV=1	20	2	5	2	13.1									2	2
A0A401RXT3	Transaldolase OS=Chiloscyllium punctatum OX=137246 GN=chiPu_0001365 PE=3 SV=1	10	3	6	1	37.5								1	3	2
A0A401RNN1	Branched-chain-amino-acid aminotransferase OS=Chiloscyllium punctatum OX=137246 GN=chiPu_0018492 PE=3 SV=1	5	2	5	2	40.5								2	1	1
A0A401SX93	Prothymosin alpha-like OS=Chiloscyllium punctatum OX=137246 GN=chiPu_0013512 PE=3 SV=1	8	2	6	2	17.2								2	1	2
A0A401P0M9	L-type lectin-like domain-containing protein OS=Scyliorhinus torazame OX=75743 GN=scyTo_0015036 PE=4 SV=1	3	1	2	1	39.4									1	1
A0A401SK27	Calumenin OS=Chiloscyllium punctatum OX=137246 GN=chiPu_0009195 PE=3 SV=1	8	2	2	2	37.1									2
A0A401RME8	Mucin-2-like OS=Chiloscyllium punctatum OX=137246 GN=chiPu_0018316 PE=4 SV=1	1	1	1	1	160.2									1
V9KVQ5	phosphopyruvate hydratase OS=Callorhinchus milii OX=7868 PE=2 SV=1	12	7	12	4	47.2								2	7	2
A0A401SFI1	Succinate--CoA ligase [GDP-forming] subunit beta, mitochondrial OS=Chiloscyllium punctatum OX=137246 GN=SUCLG2 PE=3 SV=1	2	1	1	1	46.3									1
A0A401RY12	CYTOSOL_AP domain-containing protein OS=Chiloscyllium punctatum OX=137246 GN=chiPu_0001446 PE=3 SV=1	13	6	11	6	56.7								2	5	3
P23085	Ig heavy chain C region (Fragment) OS=Heterodontus francisci OX=7792 PE=2 SV=1	2	1	2	1	47.9									1
Q76BC4	Fructose-bisphosphate aldolase (Fragment) OS=Cephaloscyllium umbratile OX=232419 PE=2 SV=1	2	1	1	1	36.3									1
A0A401NMQ4	Heat shock cognate 71 kDa protein OS=Scyliorhinus torazame OX=75743 GN=scyTo_0000006 PE=3 SV=1	17	12	25	2	70.4								4	11	4
A0A401SNV8	Protein disulfide-isomerase OS=Chiloscyllium punctatum OX=137246 GN=chiPu_0010545 PE=3 SV=1	16	10	21	8	57.7								5	9	3
A0A401RSV7	Proteasome subunit beta (Fragment) OS=Chiloscyllium punctatum OX=137246 GN=chiPu_0019675 PE=3 SV=1	5	1	2	1	21.4									1	1
A0A401S7A0	Sushi domain-containing protein OS=Chiloscyllium punctatum OX=137246 GN=chiPu_0004683 PE=4 SV=1	1	1	2	1	96.4									1	1
A0A401S584	Inter-alpha-trypsin inhibitor heavy chain H3 OS=Chiloscyllium punctatum OX=137246 GN=chiPu_0003961 PE=3 SV=1	1	2	2	1	209.8									2
A0A401T2T9	protein deglycase OS=Chiloscyllium punctatum OX=137246 GN=chiPu_0015476 PE=3 SV=1	8	1	2	1	20.1									1	1
A0A401PH36	VWFD domain-containing protein OS=Scyliorhinus torazame OX=75743 GN=scyTo_0006308 PE=4 SV=1	2	3	6	3	206.8								1	3	2
A0A401PZL6	Malate dehydrogenase (Fragment) OS=Scyliorhinus torazame OX=75743 GN=scyTo_0017754 PE=4 SV=1	2	1	1	1	40.8									1
A0A4W3IRK1	14-3-3 protein zeta OS=Callorhinchus milii OX=7868 GN=LOC103190535 PE=3 SV=1	18	3	5	3	28.7								2	2	1
Q9DEZ5	Ubiquitin (Fragment) OS=Scyliorhinus torazame OX=75743 PE=2 SV=1	18	1	1	1	19.5									1
A0A401NMQ6	Branched-chain-amino-acid aminotransferase OS=Scyliorhinus torazame OX=75743 GN=scyTo_0014443 PE=3 SV=1	3	1	3	1	32.7									1	1
A0A401S817	F-actin-capping protein subunit alpha OS=Chiloscyllium punctatum OX=137246 GN=chiPu_0004948 PE=3 SV=1	3	1	1	1	33									1
A0A401STB5	Calreticulin OS=Chiloscyllium punctatum OX=137246 GN=chiPu_0012110 PE=3 SV=1	4	2	6	1	48.1								1	2	1
A0A401NXB1	Adenosine kinase OS=Scyliorhinus torazame OX=75743 GN=scyTo_0007730 PE=3 SV=1	6	2	2	2	38.9									2
A0A401RYC2	Proliferating cell nuclear antigen OS=Chiloscyllium punctatum OX=137246 GN=chiPu_0001502 PE=3 SV=1	6	1	1	1	22									1
A0A401SEG3	60 kDa heat shock protein, mitochondrial OS=Chiloscyllium punctatum OX=137246 GN=chiPu_0007178 PE=3 SV=1	10	4	7	4	62.4								2	4	1
A0A401QEW8	Uncharacterized protein (Fragment) OS=Scyliorhinus torazame OX=75743 GN=scyTo_0024520 PE=4 SV=1	12	1	1	1	8.4									1
Q9DDG8	phosphopyruvate hydratase (Fragment) OS=Chiloscyllium punctatum OX=137246 PE=2 SV=1	7	4	5	1	39.4									4	1
A0A401RJ78	Complement component 1 Q subcomponent-binding protein, mitochondrial (Fragment) OS=Chiloscyllium punctatum OX=137246 GN=chiPu_0021634 PE=3 SV=1	15	1	1	1	11									1
A0A401T3E2	CYTOSOL_AP domain-containing protein OS=Chiloscyllium punctatum OX=137246 GN=chiPu_0015635 PE=3 SV=1	9	3	6	3	42.8								1	3	2
A0A401P7L8	Gelsolin OS=Scyliorhinus torazame OX=75743 GN=scyTo_0005420 PE=4 SV=1	2	1	3	1	80.9								1	1	1
A0A401SIE1	ornithine aminotransferase OS=Chiloscyllium punctatum OX=137246 GN=chiPu_0008615 PE=3 SV=1	8	4	7	4	48.6								1	3	2
A0A401P9Y7	Inositol-1-monophosphatase OS=Scyliorhinus torazame OX=75743 GN=scyTo_0005564 PE=3 SV=1	13	3	7	3	30.3								2	2	1
A0A401S408	aldehyde dehydrogenase (NAD(+)) OS=Chiloscyllium punctatum OX=137246 GN=chiPu_0003529 PE=3 SV=1	4	2	2	1	58.4									2
A0A4W3HJ00	TNF receptor associated protein 1 OS=Callorhinchus milii OX=7868 GN=trap1 PE=3 SV=1	2	1	1	1	86.9									1
A0A401SDE7	Glycine cleavage system H protein OS=Chiloscyllium punctatum OX=137246 GN=chiPu_0006859 PE=3 SV=1	6	1	1	1	19.1									1
A0A401TJ26	Tropomyosin (Fragment) OS=Chiloscyllium punctatum OX=137246 GN=chiPu_0026829 PE=3 SV=1	29	1	1	1	5.1									1
A0A401SGF6	Proteasome subunit alpha type OS=Chiloscyllium punctatum OX=137246 GN=chiPu_0007929 PE=3 SV=1	16	3	3	3	26.8									3
A0A401Q0I1	Pyr_redox_2 domain-containing protein (Fragment) OS=Scyliorhinus torazame OX=75743 GN=scyTo_0020727 PE=3 SV=1	5	1	1	1	15.3										1
A0A401SRC5	Pyruvate dehydrogenase E1 component subunit alpha OS=Chiloscyllium punctatum OX=137246 GN=chiPu_0011367 PE=4 SV=1	9	4	7	4	43.8								1	3	3
A0A088MN23	C3 complement component OS=Ginglymostoma cirratum OX=7801 GN=C3-2 PE=2 SV=1	1	1	2	1	186.2									1
A0A401SCI8	EB1 C-terminal domain-containing protein OS=Chiloscyllium punctatum OX=137246 GN=chiPu_0006549 PE=4 SV=1	15	1	1	1	14									1
A0A401SF33	Succinate-semialdehyde dehydrogenase OS=Chiloscyllium punctatum OX=137246 GN=chiPu_0007398 PE=3 SV=1	3	1	1	1	46.5									1
A0A401T5K2	histidine--tRNA ligase OS=Chiloscyllium punctatum OX=137246 GN=chiPu_0016438 PE=3 SV=1	2	1	2	1	55.9									1	1
A0A401P9G0	IRG1 decarboxylase (Fragment) OS=Scyliorhinus torazame OX=75743 GN=scyTo_0005533 PE=3 SV=1	2	1	3	1	55.5								1	1	1
A0A401RZK4	Serotransferrin OS=Chiloscyllium punctatum OX=137246 GN=chiPu_0001980 PE=3 SV=1	4	4	8	2	78.1									4	2
A0A401Q121	Aspartyl aminopeptidase OS=Scyliorhinus torazame OX=75743 GN=scyTo_0018692 PE=3 SV=1	3	1	1	1	49.5									1
A0A401SX48	HP domain-containing protein OS=Chiloscyllium punctatum OX=137246 GN=chiPu_0013441 PE=3 SV=1	3	3	4	3	103.4								1	3
A0A411HEE0	Carbonic anhydrase OS=Squalus mitsukurii OX=134996 PE=2 SV=1	3	1	1	1	28										1
V9L0X4	RAN-binding protein 1 OS=Callorhinchus milii OX=7868 PE=2 SV=1	5	1	1	1	25.2									1
V9KBN2	Transketolase OS=Callorhinchus milii OX=7868 GN=tkt PE=2 SV=1	1	1	1	1	67.8									1
A0A401RS85	Phosphotriesterase-related protein OS=Chiloscyllium punctatum OX=137246 GN=chiPu_0000157 PE=3 SV=1	3	1	1	1	39									1
A0A4W3JL89	Calreticulin OS=Callorhinchus milii OX=7868 GN=calr3 PE=3 SV=1	4	2	2	1	46.6									1	1
A0A401RYA2	Beta-centractin OS=Chiloscyllium punctatum OX=137246 GN=chiPu_0001483 PE=3 SV=1	3	1	1	1	43.5									1
Q801K6	Triosephosphate isomerase (Fragment) OS=Scyliorhinus canicula OX=7830 PE=2 SV=1	6	1	3	1	24.6									1	1
A0A4W3JEX4	Aldehyde dehydrogenase 6 family member A1 OS=Callorhinchus milii OX=7868 GN=aldh6a1 PE=3 SV=1	4	2	2	2	56.8									2
A0A401SL10	Annexin OS=Chiloscyllium punctatum OX=137246 GN=chiPu_0009542 PE=3 SV=1	3	1	1	1	57.5									1
A0A4W3HQT2	Acyl-CoA dehydrogenase short chain OS=Callorhinchus milii OX=7868 GN=acads PE=3 SV=1	3	1	1	1	42.9									1
A0A4W3J6W4	Filamin B OS=Callorhinchus milii OX=7868 GN=FLNB PE=3 SV=1	1	1	1	1	280									1
A0A401NIS3	2-iminobutanoate/2-iminopropanoate deaminase OS=Scyliorhinus torazame OX=75743 GN=scyTo_0006925 PE=3 SV=1	7	1	2	1	15								1	1
A0A401Q4Q2	IF rod domain-containing protein OS=Scyliorhinus torazame OX=75743 GN=scyTo_0018083 PE=3 SV=1	2	1	3	1	46.6								1		1
A0A401NYQ0	6-phosphogluconate dehydrogenase, decarboxylating OS=Scyliorhinus torazame OX=75743 GN=scyTo_0004888 PE=3 SV=1	2	2	3	2	162.2								1	2
A0A401PGN2	Myoferlin OS=Scyliorhinus torazame OX=75743 GN=scyTo_0001915 PE=3 SV=1	1	1	1	1	228.1									1
A0A4W3JW47	Stress-70 protein, mitochondrial OS=Callorhinchus milii OX=7868 GN=hspa9 PE=3 SV=1	4	3	3	1	72.4									3
A0A4W3K041	Serine/threonine-protein phosphatase OS=Callorhinchus milii OX=7868 GN=ppp1cb PE=3 SV=1	3	1	4	1	39.2									1	1
A0A4W3JCS1	histidine--tRNA ligase OS=Callorhinchus milii OX=7868 GN=hars1 PE=3 SV=1	3	1	2	1	55.9									1	1
K4FRV3	Ras-related protein ORAB-1 OS=Callorhinchus milii OX=7868 PE=2 SV=1	6	1	4	1	22.7								1	1	1
A0A4W3IN76	Glyoxalase domain containing 4 OS=Callorhinchus milii OX=7868 GN=glod4 PE=3 SV=1	3	1	2	1	33.2									1	1
A0A401RYU8	Proteasome subunit alpha type OS=Chiloscyllium punctatum OX=137246 GN=chiPu_0001710 PE=3 SV=1	16	3	5	3	27.8									3	2
K4FRZ7	aldehyde dehydrogenase (NAD(+)) OS=Callorhinchus milii OX=7868 PE=2 SV=1	7	3	5	2	58.6								2	2	1
A0A401P0F5	Delta-1-pyrroline-5-carboxylate dehydrogenase, mitochondrial OS=Scyliorhinus torazame OX=75743 GN=scyTo_0010125 PE=4 SV=1	3	1	1	1	54.3									1
K4G9R8	Elongation factor 1-alpha OS=Callorhinchus milii OX=7868 PE=2 SV=1	2	1	3	1	50.5								1	1	1
A0A401QMS9	Quinolinate phosphoribosyltransferase [decarboxylating] OS=Scyliorhinus torazame OX=75743 GN=scyTo_0027351 PE=3 SV=1	4	1	1	1	21.8									1
V9KJH1	Septin-2 OS=Callorhinchus milii OX=7868 GN=LOC103188589 PE=2 SV=1	4	1	1	1	40.6									1
A0A401PJH8	Flotillin OS=Scyliorhinus torazame OX=75743 GN=scyTo_0002459 PE=3 SV=1	3	1	1	1	45.9									1
A0A4W3K2G6	Eukaryotic translation initiation factor 6 OS=Callorhinchus milii OX=7868 GN=eif6 PE=3 SV=1	8	1	1	1	19.7									1
A0A401RMX1	Fibrinogen beta chain OS=Chiloscyllium punctatum OX=137246 GN=chiPu_0018387 PE=4 SV=1	2	1	1	1	58.8										1
A0A4W3H117	Attractin OS=Callorhinchus milii OX=7868 GN=atrn PE=4 SV=1	1	1	1	1	142.9										1
V9KM01	14-3-3 protein epsilon OS=Callorhinchus milii OX=7868 PE=2 SV=1	9	2	3	2	29									1	1
A0A4W3I6S4	RAB15, member RAS oncogene family OS=Callorhinchus milii OX=7868 GN=rab15 PE=4 SV=1	5	1	1	1	24.2									1
A0A401Q3Q5	GDP-L-fucose synthase (Fragment) OS=Scyliorhinus torazame OX=75743 GN=scyTo_0019645 PE=3 SV=1	4	1	1	1	35.8									1
C0HJZ2	Hemoglobin subunit alpha (Fragment) OS=Somniosus microcephalus OX=191813 GN=HBA PE=1 SV=1	10	1	1	1	13.4									1
A0A4W3I3U6	Serotransferrin OS=Callorhinchus milii OX=7868 GN=LOC103186509 PE=3 SV=1	2	1	4	1	76.5									1	1
A0A401SSQ1	ATP synthase subunit alpha OS=Chiloscyllium punctatum OX=137246 GN=chiPu_0011889 PE=3 SV=1	7	3	6	3	60.1								2	3	1
A0A401PRM1	Aldedh domain-containing protein (Fragment) OS=Scyliorhinus torazame OX=75743 GN=scyTo_0016469 PE=3 SV=1	2	1	1	1	52.3									1
A0A4W3JXK3	Glucose-6-phosphate isomerase OS=Callorhinchus milii OX=7868 GN=gpi PE=3 SV=1	3	1	2	1	59.3									1	1
V9KUJ8	S-adenosylmethionine synthase OS=Callorhinchus milii OX=7868 PE=2 SV=1	6	2	2	2	43.8									2
K4G4H2	Tubulin beta chain OS=Callorhinchus milii OX=7868 PE=2 SV=1	3	1	1	1	49.7									1
A0A4W3JJD7	RAN binding protein 2 OS=Callorhinchus milii OX=7868 GN=RANBP2 PE=4 SV=1	0	1	1	1	317.6										1
A0A4W3JRE6	Adenosylhomocysteinase OS=Callorhinchus milii OX=7868 GN=ahcy PE=3 SV=1	2	1	1	1	43.8									1
A0A4W3GRJ7	Isocitrate dehydrogenase [NADP] OS=Callorhinchus milii OX=7868 GN=idh2 PE=3 SV=1	9	3	5	3	47.1									3	1
A0A4W3IN11	thioredoxin-disulfide reductase OS=Callorhinchus milii OX=7868 GN=txnrd2 PE=3 SV=1	2	1	2	1	56									1	1
A0A4W3GDQ7	Copine-3-like OS=Callorhinchus milii OX=7868 GN=LOC103171851 PE=3 SV=1	3	1	1	1	53.6									1
V9KKG3	Annexin (Fragment) OS=Callorhinchus milii OX=7868 PE=2 SV=1	2	1	1	1	43.4									1
A0A401T7U8	FGE-sulfatase domain-containing protein (Fragment) OS=Chiloscyllium punctatum OX=137246 GN=chiPu_0017263 PE=3 SV=1	5	1	1	1	36.7										1
A0A401RKJ5	Ras-related protein Rab-10 OS=Chiloscyllium punctatum OX=137246 GN=chiPu_0018025 PE=4 SV=1	6	1	1	1	22.6									1
V9KVD7	dimethylargininase (Fragment) OS=Callorhinchus milii OX=7868 PE=2 SV=1	5	2	10	2	30.5								1	2	2
A0A401NQW3	P/Homo B domain-containing protein OS=Scyliorhinus torazame OX=75743 GN=scyTo_0013176 PE=3 SV=1	3	2	2	2	64.5									1	1
A0A401P7K5	Ras-related protein Rab-14 OS=Scyliorhinus torazame OX=75743 GN=scyTo_0005419 PE=3 SV=1	9	3	3	3	29.2									3
K4G395	Serine/threonine-protein phosphatase OS=Callorhinchus milii OX=7868 PE=2 SV=1	3	1	3	1	35.6								1	1	1
P00341	L-lactate dehydrogenase A chain OS=Squalus acanthias OX=7797 GN=ldha PE=1 SV=4	7	2	3	2	36.7								1	2
A0A4W3GT93	GDP-mannose 4,6-dehydratase OS=Callorhinchus milii OX=7868 GN=gmds PE=3 SV=1	6	2	3	2	36.9									2	1
A0A4W3K8Z3	Protein disulfide-isomerase OS=Callorhinchus milii OX=7868 GN=p4hb PE=3 SV=1	8	3	9	1	53.3								2	3	1
A0A401SZY2	ADF-H domain-containing protein OS=Chiloscyllium punctatum OX=137246 GN=chiPu_0014446 PE=4 SV=1	6	1	1	1	19.8								1
A0A401NHG1	Serotransferrin OS=Scyliorhinus torazame OX=75743 GN=scyTo_0012716 PE=3 SV=1	3	2	7	1	77.2								1	1	2
A0A401RP32	LAMC1 protein (Fragment) OS=Chiloscyllium punctatum OX=137246 GN=chiPu_0021209 PE=4 SV=1	1	1	1	1	100.4									1
A0A401RY79	RING-type E3 ubiquitin transferase OS=Chiloscyllium punctatum OX=137246 GN=chiPu_0001506 PE=3 SV=1	5	11	21	1	282.8								4	10	3
P27950	Nucleoside diphosphate kinase (Fragment) OS=Ginglymostoma cirratum OX=7801 PE=3 SV=1	17	2	7	2	17.2								1	2	1
A0A401RW52	Dipeptidyl peptidase 1 OS=Chiloscyllium punctatum OX=137246 GN=chiPu_0000763 PE=3 SV=1	2	1	1	1	51.6								1
A0A401PKY4	LIM and SH3 domain protein 1 OS=Scyliorhinus torazame OX=75743 GN=scyTo_0002879 PE=4 SV=1	6	1	1	1	27.5									1
U5NJK8	Secreted IgW heavy chain OS=Ginglymostoma cirratum OX=7801 PE=2 SV=1	1	1	1	1	108.5									1
A0A401P906	Dipeptidyl peptidase 1 OS=Scyliorhinus torazame OX=75743 GN=scyTo_0005500 PE=3 SV=1	3	1	3	1	51.3								1	1	1
A0A401PKX8	Cytosol aminopeptidase OS=Scyliorhinus torazame OX=75743 GN=scyTo_0002822 PE=3 SV=1	8	5	13	5	69.3								4	4	4
K4FY62	Proteasome subunit alpha type OS=Callorhinchus milii OX=7868 PE=2 SV=1	14	3	4	3	27.5									3	1
A0A401P2T7	Pyruvate dehydrogenase E1 component subunit beta OS=Scyliorhinus torazame OX=75743 GN=scyTo_0008052 PE=4 SV=1	10	3	5	3	39.1									3
V9KNP8	N-acyl-aliphatic-L-amino acid amidohydrolase OS=Callorhinchus milii OX=7868 PE=2 SV=1	2	1	1	1	50.8										1
A0A401NVA0	protein-arginine deiminase OS=Scyliorhinus torazame OX=75743 GN=scyTo_0011801 PE=3 SV=1	2	1	1	1	73.8									1
Q000H3	Superoxide dismutase [Cu-Zn] OS=Scyliorhinus torazame OX=75743 GN=scyTo_0018766 PE=2 SV=1	7	1	5	1	15.7								1	1	1
A0A401PA35	78 kDa glucose-regulated protein OS=Scyliorhinus torazame OX=75743 GN=scyTo_0012541 PE=3 SV=1	14	8	15	7	71.9								2	8	4
A0A401PZD5	Annexin OS=Scyliorhinus torazame OX=75743 GN=scyTo_0020114 PE=3 SV=1	6	1	1	1	29.6									1
A0A4W3JPP5	Malate dehydrogenase, mitochondrial OS=Callorhinchus milii OX=7868 GN=mdh2 PE=3 SV=1	15	5	13	5	35.3								3	5	3
A0A401SX58	Protein disulfide-isomerase (Fragment) OS=Chiloscyllium punctatum OX=137246 GN=chiPu_0013403 PE=3 SV=1	14	8	21	8	61.4								5	8	4
A0A401SFW5	Thioredoxin domain-containing protein OS=Chiloscyllium punctatum OX=137246 GN=chiPu_0007727 PE=3 SV=1	5	1	1	1	25.4									1
A0A401NQQ8	Adenylyl cyclase-associated protein OS=Scyliorhinus torazame OX=75743 GN=scyTo_0013170 PE=3 SV=1	2	1	1	1	51.3									1
V9KVF9	Protein SET-like protein (Fragment) OS=Callorhinchus milii OX=7868 PE=2 SV=1	6	2	2	2	40									2
A0A401RP09	Cadherin-1 OS=Chiloscyllium punctatum OX=137246 GN=chiPu_0018591 PE=4 SV=1	2	1	1	1	63.3									1
A0A401NTL9	TRANSKETOLASE_1 domain-containing protein OS=Scyliorhinus torazame OX=75743 GN=scyTo_0004562 PE=4 SV=1	1	1	1	1	68.1										1
A0A4W3KI96	RAB7A, member RAS oncogene family OS=Callorhinchus milii OX=7868 GN=rab7a PE=4 SV=1	8	1	1	1	15.2									1
A0A4W3I0U6	RAB11B, member RAS oncogene family OS=Callorhinchus milii OX=7868 GN=rab11b PE=4 SV=1	5	1	1	1	22.5									1
A0A4W3KHY8	RNA helicase OS=Callorhinchus milii OX=7868 GN=ddx39a PE=4 SV=1	3	1	1	1	55.8									1
A0A401P258	S-(hydroxymethyl)glutathione dehydrogenase OS=Scyliorhinus torazame OX=75743 GN=scyTo_0013670 PE=3 SV=1	2	1	2	1	42.6									1	1
A0A4W3IS83	GMP reductase OS=Callorhinchus milii OX=7868 GN=gmpr PE=3 SV=1	4	1	1	1	34.1									1
A0A401PL09	Proteasome subunit alpha type (Fragment) OS=Scyliorhinus torazame OX=75743 GN=scyTo_0002853 PE=3 SV=1	7	2	2	2	27.3									2
V9L3J0	Inositol-1-monophosphatase OS=Callorhinchus milii OX=7868 PE=2 SV=1	4	1	2	1	30.6									1	1
A0A4W3GHI3	Proteasome 20S subunit alpha 2 OS=Callorhinchus milii OX=7868 GN=psma2 PE=3 SV=1	5	1	1	1	25.2									1
A0A401PMW9	N-acetylglucosamine-6-sulfatase OS=Scyliorhinus torazame OX=75743 GN=scyTo_0003549 PE=3 SV=1	4	3	3	3	56.8									2	1
A0A401P8K0	Pyr_redox_dim domain-containing protein OS=Scyliorhinus torazame OX=75743 GN=scyTo_0013974 PE=4 SV=1	12	2	2	2	10.4									2
A0A4W3IZD3	Tyrosine--tRNA ligase OS=Callorhinchus milii OX=7868 GN=yars1 PE=3 SV=1	1	1	1	1	59.2									1
V9LII8	Inositol monophosphatase 2-like protein (Fragment) OS=Callorhinchus milii OX=7868 PE=2 SV=1	8	1	1	1	14.5									1
A0A401QAH0	Neutral alpha-glucosidase AB (Fragment) OS=Scyliorhinus torazame OX=75743 GN=scyTo_0023078 PE=4 SV=1	6	1	1	1	22.7									1
A0A401PAL6	Transaldolase OS=Scyliorhinus torazame OX=75743 GN=scyTo_0001203 PE=3 SV=1	11	3	8	1	37.6								2	3	3
A0A401PT33	AMP_N domain-containing protein (Fragment) OS=Scyliorhinus torazame OX=75743 GN=scyTo_0019871 PE=4 SV=1	10	1	1	1	11.3									1
A0A401T632	Calmodulin OS=Chiloscyllium punctatum OX=137246 GN=chiPu_0016620 PE=4 SV=1	5	1	2	1	17									1
A0A401SRU2	PHB domain-containing protein OS=Chiloscyllium punctatum OX=137246 GN=chiPu_0011584 PE=3 SV=1	7	2	6	2	34.4								1	2	2
A0A401P0G6	FABP domain-containing protein OS=Scyliorhinus torazame OX=75743 GN=scyTo_0012042 PE=3 SV=1	10	1	1	1	15.1									1
I0J0X5	Beta actin (Fragment) OS=Hemitrygon akajei OX=2704970 GN=ACTB PE=2 SV=1	37	9	23	2	35.3								4	8	5
A0A401SE28	Ig-like domain-containing protein OS=Chiloscyllium punctatum OX=137246 GN=chiPu_0007091 PE=4 SV=1	4	1	3	1	27.5								1	1	1
A0A401PTK4	MICOS complex subunit (Fragment) OS=Scyliorhinus torazame OX=75743 GN=scyTo_0021008 PE=3 SV=1	6	1	1	1	18									1
A0A401SJG6	Calpastatin (Fragment) OS=Chiloscyllium punctatum OX=137246 GN=chiPu_0009020 PE=3 SV=1	1	1	14	1	111.8								1	1	1
207

## Sheet: Proteins name only
results of project 4577, dogfish samples, database search against Uniprot Chondrichthyes (cartilaginous fishes)							tube label (also see table next page)
							39	38	37	36	33	32	29	26	25	24
Accession	Description	Coverage [%]	# Peptides	# PSMs	# Unique Peptides	MW [kDa]	# Peptides (by Search Engine): A6 Mascot	# Peptides (by Search Engine): B6 Mascot	# Peptides (by Search Engine): C6 Mascot	# Peptides (by Search Engine): D6 Mascot	# Peptides (by Search Engine): E6 Mascot	# Peptides (by Search Engine): F6 Mascot	# Peptides (by Search Engine): G6 Mascot	# Peptides (by Search Engine): H6 Mascot	# Peptides (by Search Engine): I6 Mascot	# Peptides (by Search Engine): J6 Mascot
A0A401PU26	Actin	32	10	33	3	41.7	1							6	10	6
A0A401SSQ7	Tropomyosin 1	8	2	2	2	34.1									2
A0A401SY06	Heat shock protein 70 (Fragment)	12	2	2	1	20									2
A0A401S035	Proteasome subunit alpha type	11	3	4	3	32.4									3	1
K4G7F1	Proteasome subunit alpha type	3	1	1	1	29.5									1
A0A4W3IZ94	Family with sequence similarity 149 member A	1	1	1	1	75.9									1
A0A401SFZ0	LRRcap domain-containing protein	7	2	2	2	32.6									1	1
A0A401RZK0	Serotransferrin	4	4	13	1	77.1								2	4	2
A0A401NMH8	FABP domain-containing protein	12	1	1	1	15									1
A0A401NRV5	Fascin	2	1	1	1	55									1
V9LF43	Aminoacyl tRNA synthase complex-interacting multifunctional protein 1 (Fragment)	5	1	1	1	21.8									1
A0A401SW93	Hypoxia up-regulated 1	1	1	1	1	112									1
A0A401SF18	CN hydrolase domain-containing protein	5	1	1	1	31.1									1
A0A401SNF0	Transferrin-like domain-containing protein	2	1	1	1	41.5									1
A0A401S0W3	Serine/threonine-protein phosphatase	3	1	1	1	36.5										1
A0A401Q7Q0	Filamin-A (Fragment)	7	1	1	1	26.8									1
A0A401SFC8	protein-arginine deiminase	2	1	1	1	71										1
A0A401NUA1	fructose-bisphosphatase	4	1	1	1	37									1
A0A401NGY9	Calreticulin	13	5	14	5	48.2								4	3	4
V9KC15	Fascin	2	2	2	2	54.6									1	1
A0A401RV12	ATP synthase subunit beta	5	2	2	2	55.8									2
A0A401RDW7	Uncharacterized protein	21	1	6	1	5.4								1	1	1
A0A401SSE0	Reticulocalbin-2	5	1	3	1	37.1								1	1	1
A0A401T5Y9	Mucin-5B-like	1	1	3	1	162								1	1	1
A0A401RXA4	Prothymosin alpha	12	3	10	3	11.8								2	3	1
A0A4W3IQ20	alcohol dehydrogenase (NADP(+))	2	1	2	1	37									1	1
A0A401SLZ2	2-oxoisovalerate dehydrogenase subunit alpha (Fragment)	3	1	1	1	32.8									1
A0A401P304	Argininosuccinate synthase	5	2	6	2	43.9									2	2
A0A4W3H615	Proteasome subunit beta	4	1	1	1	19.4									1
H9LDW9	Complement protein 1S	2	1	1	1	75.8									1
A0A401SVW0	Protein SET	9	3	7	3	34								1	2	2
A0A401PMT2	LIM zinc-binding domain-containing protein	2	1	1	1	91.3									1
A0A401QF75	Peptide-methionine (S)-S-oxide reductase (Fragment)	16	2	4	2	13.4								1	1	2
A0A401NQA1	GADL1 decarboxylase (Fragment)	2	1	1	1	59									1
A0A401RGC3	Citrate synthase	7	2	2	2	39.4									2
A0A401Q2J1	Argininosuccinate lyase	9	4	8	4	52.1								1	4	1
A0A401SQA2	Structural protein	5	1	1	1	26.4								1
A0A401RJ17	Cis-aconitate decarboxylase	2	1	1	1	54.3									1
A0A401P3M5	Isocitrate dehydrogenase [NADP]	4	1	3	1	48.8								1	1
A0A401Q9B7	IF rod domain-containing protein (Fragment)	3	1	1	1	34.9									1
Q7ZZL2	Glyceraldehyde-3-phosphate dehydrogenase (Fragment)	10	2	2	2	31.6									2
Q8HWH7	MHC class I antigen	2	1	1	1	39.4									1
A0A4W3I1Z3	Protein disulfide-isomerase	2	1	1	1	70									1
A0A4W3HTS5	WD repeat domain 1	1	1	2	1	66.7									1	1
A0A401NHE5	Tropomyosin 1	6	2	3	2	28.8								2	1
A0A401SZD6	Aspartate aminotransferase	6	2	5	2	46.2								1	2	2
A0A401PGK1	Pyruvate kinase	4	2	2	2	60.1									2
A0A401NGS8	VWFA domain-containing protein	2	3	3	2	181.5									3
A0A401TGT7	alanine transaminase	7	1	2	1	12.3									1	1
A0A0H4IU03	Antithrombin	2	1	1	1	51.6									1
A0A401SPB6	glutamate dehydrogenase [NAD(P)(+)]	6	3	4	3	60.3									3
A0A401RXJ2	Prolyl endopeptidase	1	1	2	1	74.3								1		1
A0A401NQG3	BPNT1 nucleotidase (Fragment)	5	2	5	2	36.6								1	2	2
A0A401PKI1	Beta-hexosaminidase	1	1	2	1	62									1	1
A0A401T325	Phosphomannomutase	9	2	4	2	28.8								1	2	1
A0A401P520	Actinin alpha 4	6	4	6	4	92.7									4	1
P03983	Ig heavy chain V region	20	2	5	2	13.1									2	2
A0A401RXT3	Transaldolase	10	3	6	1	37.5								1	3	2
A0A401RNN1	Branched-chain-amino-acid aminotransferase	5	2	5	2	40.5								2	1	1
A0A401SX93	Prothymosin alpha-like	8	2	6	2	17.2								2	1	2
A0A401P0M9	L-type lectin-like domain-containing protein	3	1	2	1	39.4									1	1
A0A401SK27	Calumenin	8	2	2	2	37.1									2
A0A401RME8	Mucin-2-like	1	1	1	1	160.2									1
V9KVQ5	phosphopyruvate hydratase	12	7	12	4	47.2								2	7	2
A0A401SFI1	Succinate--CoA ligase [GDP-forming] subunit beta, mitochondrial	2	1	1	1	46.3									1
A0A401RY12	CYTOSOL_AP domain-containing protein	13	6	11	6	56.7								2	5	3
P23085	Ig heavy chain C region (Fragment)	2	1	2	1	47.9									1
Q76BC4	Fructose-bisphosphate aldolase (Fragment)	2	1	1	1	36.3									1
A0A401NMQ4	Heat shock cognate 71 kDa protein	17	12	25	2	70.4								4	11	4
A0A401SNV8	Protein disulfide-isomerase	16	10	21	8	57.7								5	9	3
A0A401RSV7	Proteasome subunit beta (Fragment)	5	1	2	1	21.4									1	1
A0A401S7A0	Sushi domain-containing protein	1	1	2	1	96.4									1	1
A0A401S584	Inter-alpha-trypsin inhibitor heavy chain H3	1	2	2	1	209.8									2
A0A401T2T9	protein deglycase	8	1	2	1	20.1									1	1
A0A401PH36	VWFD domain-containing protein	2	3	6	3	206.8								1	3	2
A0A401PZL6	Malate dehydrogenase (Fragment)	2	1	1	1	40.8									1
A0A4W3IRK1	14-3-3 protein zeta	18	3	5	3	28.7								2	2	1
Q9DEZ5	Ubiquitin (Fragment)	18	1	1	1	19.5									1
A0A401NMQ6	Branched-chain-amino-acid aminotransferase	3	1	3	1	32.7									1	1
A0A401S817	F-actin-capping protein subunit alpha	3	1	1	1	33									1
A0A401STB5	Calreticulin	4	2	6	1	48.1								1	2	1
A0A401NXB1	Adenosine kinase	6	2	2	2	38.9									2
A0A401RYC2	Proliferating cell nuclear antigen	6	1	1	1	22									1
A0A401SEG3	60 kDa heat shock protein, mitochondrial	10	4	7	4	62.4								2	4	1
A0A401QEW8	Uncharacterized protein (Fragment)	12	1	1	1	8.4									1
Q9DDG8	phosphopyruvate hydratase (Fragment)	7	4	5	1	39.4									4	1
A0A401RJ78	Complement component 1 Q subcomponent-binding protein, mitochondrial (Fragment)	15	1	1	1	11									1
A0A401T3E2	CYTOSOL_AP domain-containing protein	9	3	6	3	42.8								1	3	2
A0A401P7L8	Gelsolin	2	1	3	1	80.9								1	1	1
A0A401SIE1	ornithine aminotransferase	8	4	7	4	48.6								1	3	2
A0A401P9Y7	Inositol-1-monophosphatase	13	3	7	3	30.3								2	2	1
A0A401S408	aldehyde dehydrogenase (NAD(+))	4	2	2	1	58.4									2
A0A4W3HJ00	TNF receptor associated protein 1	2	1	1	1	86.9									1
A0A401SDE7	Glycine cleavage system H protein	6	1	1	1	19.1									1
A0A401TJ26	Tropomyosin (Fragment) O	29	1	1	1	5.1									1
A0A401SGF6	Proteasome subunit alpha type	16	3	3	3	26.8									3
A0A401Q0I1	Pyr_redox_2 domain-containing protein (Fragment)	5	1	1	1	15.3										1
A0A401SRC5	Pyruvate dehydrogenase E1 component subunit alpha	9	4	7	4	43.8								1	3	3
A0A088MN23	C3 complement component	1	1	2	1	186.2									1
A0A401SCI8	EB1 C-terminal domain-containing protein	15	1	1	1	14									1
A0A401SF33	Succinate-semialdehyde dehydrogenase	3	1	1	1	46.5									1
A0A401T5K2	histidine--tRNA ligase	2	1	2	1	55.9									1	1
A0A401P9G0	IRG1 decarboxylase (Fragment)	2	1	3	1	55.5								1	1	1
A0A401RZK4	Serotransferrin	4	4	8	2	78.1									4	2
A0A401Q121	Aspartyl aminopeptidase	3	1	1	1	49.5									1
A0A401SX48	HP domain-containing protein	3	3	4	3	103.4								1	3
A0A411HEE0	Carbonic anhydrase	3	1	1	1	28										1
V9L0X4	RAN-binding protein 1	5	1	1	1	25.2									1
V9KBN2	Transketolase	1	1	1	1	67.8									1
A0A401RS85	Phosphotriesterase-related protein	3	1	1	1	39									1
A0A4W3JL89	Calreticulin	4	2	2	1	46.6									1	1
A0A401RYA2	Beta-centractin	3	1	1	1	43.5									1
Q801K6	Triosephosphate isomerase (Fragment)	6	1	3	1	24.6									1	1
A0A4W3JEX4	Aldehyde dehydrogenase 6 family member A1	4	2	2	2	56.8									2
A0A401SL10	Annexin	3	1	1	1	57.5									1
A0A4W3HQT2	Acyl-CoA dehydrogenase short chain	3	1	1	1	42.9									1
A0A4W3J6W4	Filamin B	1	1	1	1	280									1
A0A401NIS3	2-iminobutanoate/2-iminopropanoate deaminase	7	1	2	1	15								1	1
A0A401Q4Q2	IF rod domain-containing protein	2	1	3	1	46.6								1		1
A0A401NYQ0	6-phosphogluconate dehydrogenase, decarboxylating	2	2	3	2	162.2								1	2
A0A401PGN2	Myoferlin	1	1	1	1	228.1									1
A0A4W3JW47	Stress-70 protein, mitochondrial	4	3	3	1	72.4									3
A0A4W3K041	Serine/threonine-protein phosphatase	3	1	4	1	39.2									1	1
A0A4W3JCS1	histidine--tRNA ligase	3	1	2	1	55.9									1	1
K4FRV3	Ras-related protein ORAB-1	6	1	4	1	22.7								1	1	1
A0A4W3IN76	Glyoxalase domain containing 4	3	1	2	1	33.2									1	1
A0A401RYU8	Proteasome subunit alpha type	16	3	5	3	27.8									3	2
K4FRZ7	aldehyde dehydrogenase (NAD(+))	7	3	5	2	58.6								2	2	1
A0A401P0F5	Delta-1-pyrroline-5-carboxylate dehydrogenase, mitochondrial	3	1	1	1	54.3									1
K4G9R8	Elongation factor 1-alpha	2	1	3	1	50.5								1	1	1
A0A401QMS9	Quinolinate phosphoribosyltransferase [decarboxylating]	4	1	1	1	21.8									1
V9KJH1	Septin-2	4	1	1	1	40.6									1
A0A401PJH8	Flotillin	3	1	1	1	45.9									1
A0A4W3K2G6	Eukaryotic translation initiation factor 6	8	1	1	1	19.7									1
A0A401RMX1	Fibrinogen beta chain	2	1	1	1	58.8										1
A0A4W3H117	Attractin	1	1	1	1	142.9										1
V9KM01	14-3-3 protein epsilon	9	2	3	2	29									1	1
A0A4W3I6S4	RAB15, member RAS oncogene family	5	1	1	1	24.2									1
A0A401Q3Q5	GDP-L-fucose synthase (Fragment)	4	1	1	1	35.8									1
C0HJZ2	Hemoglobin subunit alpha (Fragment)	10	1	1	1	13.4									1
A0A4W3I3U6	Serotransferrin	2	1	4	1	76.5									1	1
A0A401SSQ1	ATP synthase subunit alpha	7	3	6	3	60.1								2	3	1
A0A401PRM1	Aldedh domain-containing protein (Fragment)	2	1	1	1	52.3									1
A0A4W3JXK3	Glucose-6-phosphate isomerase	3	1	2	1	59.3									1	1
V9KUJ8	S-adenosylmethionine synthase	6	2	2	2	43.8									2
K4G4H2	Tubulin beta chain	3	1	1	1	49.7									1
A0A4W3JJD7	RAN binding protein 2	0	1	1	1	317.6										1
A0A4W3JRE6	Adenosylhomocysteinase	2	1	1	1	43.8									1
A0A4W3GRJ7	Isocitrate dehydrogenase [NADP]	9	3	5	3	47.1									3	1
A0A4W3IN11	thioredoxin-disulfide reductase	2	1	2	1	56									1	1
A0A4W3GDQ7	Copine-3-like	3	1	1	1	53.6									1
V9KKG3	Annexin (Fragment)	2	1	1	1	43.4									1
A0A401T7U8	FGE-sulfatase domain-containing protein (Fragment)	5	1	1	1	36.7										1
A0A401RKJ5	Ras-related protein Rab-10	6	1	1	1	22.6									1
V9KVD7	dimethylargininase (Fragment)	5	2	10	2	30.5								1	2	2
A0A401NQW3	P/Homo B domain-containing protein	3	2	2	2	64.5									1	1
A0A401P7K5	Ras-related protein Rab-14	9	3	3	3	29.2									3
K4G395	Serine/threonine-protein phosphatase	3	1	3	1	35.6								1	1	1
P00341	L-lactate dehydrogenase A chain	7	2	3	2	36.7								1	2
A0A4W3GT93	GDP-mannose 4,6-dehydratase	6	2	3	2	36.9									2	1
A0A4W3K8Z3	Protein disulfide-isomerase	8	3	9	1	53.3								2	3	1
A0A401SZY2	ADF-H domain-containing protein	6	1	1	1	19.8								1
A0A401NHG1	Serotransferrin	3	2	7	1	77.2								1	1	2
A0A401RP32	LAMC1 protein (Fragment)	1	1	1	1	100.4									1
A0A401RY79	RING-type E3 ubiquitin transferase	5	11	21	1	282.8								4	10	3
P27950	Nucleoside diphosphate kinase (Fragment)	17	2	7	2	17.2								1	2	1
A0A401RW52	Dipeptidyl peptidase 1	2	1	1	1	51.6								1
A0A401PKY4	LIM and SH3 domain protein 1	6	1	1	1	27.5									1
U5NJK8	Secreted IgW heavy chain	1	1	1	1	108.5									1
A0A401P906	Dipeptidyl peptidase 1	3	1	3	1	51.3								1	1	1
A0A401PKX8	Cytosol aminopeptidase	8	5	13	5	69.3								4	4	4
K4FY62	Proteasome subunit alpha type	14	3	4	3	27.5									3	1
A0A401P2T7	Pyruvate dehydrogenase E1 component subunit beta	10	3	5	3	39.1									3
V9KNP8	N-acyl-aliphatic-L-amino acid amidohydrolase	2	1	1	1	50.8										1
A0A401NVA0	protein-arginine deiminase	2	1	1	1	73.8									1
Q000H3	Superoxide dismutase [Cu-Zn]	7	1	5	1	15.7								1	1	1
A0A401PA35	78 kDa glucose-regulated protein	14	8	15	7	71.9								2	8	4
A0A401PZD5	Annexin	6	1	1	1	29.6									1
A0A4W3JPP5	Malate dehydrogenase, mitochondrial	15	5	13	5	35.3								3	5	3
A0A401SX58	Protein disulfide-isomerase (Fragment)	14	8	21	8	61.4								5	8	4
A0A401SFW5	Thioredoxin domain-containing protein	5	1	1	1	25.4									1
A0A401NQQ8	Adenylyl cyclase-associated protein	2	1	1	1	51.3									1
V9KVF9	Protein SET-like protein (Fragment)	6	2	2	2	40									2
A0A401RP09	Cadherin-1	2	1	1	1	63.3									1
A0A401NTL9	TRANSKETOLASE_1 domain-containing protein	1	1	1	1	68.1										1
A0A4W3KI96	RAB7A, member RAS oncogene family	8	1	1	1	15.2									1
A0A4W3I0U6	RAB11B, member RAS oncogene family	5	1	1	1	22.5									1
A0A4W3KHY8	RNA helicase	3	1	1	1	55.8									1
A0A401P258	S-(hydroxymethyl)glutathione dehydrogenase	2	1	2	1	42.6									1	1
A0A4W3IS83	GMP reductase	4	1	1	1	34.1									1
A0A401PL09	Proteasome subunit alpha type	7	2	2	2	27.3									2
V9L3J0	Inositol-1-monophosphatase	4	1	2	1	30.6									1	1
A0A4W3GHI3	Proteasome 20S subunit alpha 2	5	1	1	1	25.2									1
A0A401PMW9	N-acetylglucosamine-6-sulfatase	4	3	3	3	56.8									2	1
A0A401P8K0	Pyr_redox_dim domain-containing protein	12	2	2	2	10.4									2
A0A4W3IZD3	Tyrosine--tRNA ligase	1	1	1	1	59.2									1
V9LII8	Inositol monophosphatase 2-like protein (Fragment)	8	1	1	1	14.5									1
A0A401QAH0	Neutral alpha-glucosidase AB (Fragment)	6	1	1	1	22.7									1
A0A401PAL6	Transaldolase	11	3	8	1	37.6								2	3	3
A0A401PT33	AMP_N domain-containing protein (Fragment)	10	1	1	1	11.3									1
A0A401T632	Calmodulin	5	1	2	1	17									1
A0A401SRU2	PHB domain-containing protein	7	2	6	2	34.4								1	2	2
A0A401P0G6	FABP domain-containing protein	10	1	1	1	15.1									1
I0J0X5	Beta actin (Fragment)	37	9	23	2	35.3								4	8	5
A0A401SE28	Ig-like domain-containing protein	4	1	3	1	27.5								1	1	1
A0A401PTK4	MICOS complex subunit (Fragment)	6	1	1	1	18									1
A0A401SJG6	Calpastatin (Fragment)	1	1	14	1	111.8								1	1	1

## Sheet: samples dogfish
		Fish skin project no. 4451						Aliquots for withdrawn for proteomics 24/11
						BCA 18 oct	Estimated protein amounts (ug)	(=20 ug)
results header	Tube label	Species	Sex	Note	Vol (ml)	Conc (ug/ul)		(ul)
	3	Chain catshark (Scyliorhinus retifer)	Male		0.8	0.323	258.4	61.9195
	4	Chain catshark (Scyliorhinus retifer)	Male		0.9	0.153	137.7	130.719
	5	Chain catshark (Scyliorhinus retifer)	Male		0.8	0.113	90.4	176.991
	6	Chain catshark (Scyliorhinus retifer)	Male		1	0.099	99	202.02
	7	Chain catshark (Scyliorhinus retifer)	Male		1	0.104	104	192.308
	8	Chain catshark (Scyliorhinus retifer)	Female		1	0.106	106	188.679
	10	Chain catshark (Scyliorhinus retifer)	Female		1	0.123	123	162.602
	12	Chain catshark (Scyliorhinus retifer)	Female		1	0.112	112	178.571
	13	Chain catshark (Scyliorhinus retifer)	Female		0.9	0.111	99.9	180.18
	15	Chain catshark (Scyliorhinus retifer)	Female		0.9	0.103	92.7	194.175
J6	24	Spiny dogfish (Squalus acanthias)	Female		0.6	0.212	127.2	94.3396
I6	25	Spiny dogfish (Squalus acanthias)	Female		0.6	0.258	154.8	77.5194
H6	26	Spiny dogfish (Squalus acanthias)	Female		0.8	0.161	128.8	124.224
G6	29	Spiny dogfish (Squalus acanthias)	Female		0.8	0.188	150.4	106.383
F6	32	Spiny dogfish (Squalus acanthias)	Female		0.9	0.262	235.8	76.3359
E6	33	Spiny dogfish (Squalus acanthias)	Female		0.8	0.193	154.4	103.627
D6	36	Spiny dogfish (Squalus acanthias)	Female		0.9	0.171	153.9	116.959
C6	37	Spiny dogfish (Squalus acanthias)	Female		0.9	0.205	184.5	97.561
B6	38	Spiny dogfish (Squalus acanthias)	Female		0.8	0.184	147.2	108.696
A6	39	Spiny dogfish (Squalus acanthias)	Female		0.8	0.138	110.4	144.928

## Sheet: explanation headers
header:	explanation:
Accession	Accession number from the used database e.g. SwissProt
Description	Description of the protein, derived from database
Coverage [%]	Coverage is the % of the sequence that the found peptides cover
# Peptides	Number of peptides found for that protein/protein group. Peptides can be shared between different protein/protein groups
# PSM	Number of times peptides (unique and non-unique) for a specific protein have been selected for fragmentation (MS/MS)
# Unique Peptides	Peptides that are unique (specific) for that peptide/peptide group and are used for quantification
MW [kDa]	Molecular weight of the protein (derived from the used database)
# Peptides (by Search Engine): A6 Mascot	number of peptides of the protein identified in sample "A6"
# Peptides (by Search Engine): B6 Mascot	number of peptides of the protein identified in sample "B6"
unique peptides are used for protein identification
One peptide is enough for a sufficient identification at 1%FDR peptide level. However, proteins identified by several peptides are commonly more reliable.
Also several PSM:s for the unique peptides are an advantage.
Note that low molecular weight proteins (25kDa or less) commonly only result in 1 or few unique peptides after digestion.
Thus, low MW will commonly only have 1 or two unique peptides.
