# Supplementary material for: Mass Spectrometry Analysis of Shark Skin Proteins
Source: Int J Mol Sci. 2023 Nov 29;24(23):16954. doi: 10.3390/ijms242316954 (PMC10707392; doi:10.3390/ijms242316954)
Supplement: Supplementary file 1 [file ijms-24-16954-s001.zip › Supplementary File 2 chain catshark.xlsx]

## Sheet: Proteins
results of project 4577, catshark samples, database search against Uniprot Chondrichthyes (cartilaginous fishes)							tube label (also see table next page)
							15	13	12	10	8	7	6	5	4	3
Accession	Description	Coverage [%]	# Peptides	# PSMs	# Unique Peptides	MW [kDa]	# Peptides (by Search Engine): A6 Mascot	# Peptides (by Search Engine): B6 Mascot	# Peptides (by Search Engine): C6 Mascot	# Peptides (by Search Engine): D6 Mascot	# Peptides (by Search Engine): E6 Mascot	# Peptides (by Search Engine): F6 Mascot	# Peptides (by Search Engine): G6 Mascot	# Peptides (by Search Engine): H6 Mascot	# Peptides (by Search Engine): I6 Mascot	# Peptides (by Search Engine): J6 Mascot
V9KM01	14-3-3 protein epsilon OS=Callorhinchus milii OX=7868 PE=2 SV=1	9	2	2	2	29		1								1
A0A401PDN1	Vitellogenin domain-containing protein OS=Scyliorhinus torazame OX=75743 GN=scyTo_0008786 PE=3 SV=1	1	1	1	1	119.4										1
H9LEQ0	Haptoglobin OS=Ginglymostoma cirratum OX=7801 PE=2 SV=1	5	2	3	2	48		1					1			1
A0A401NTU8	Syndecan binding protein OS=Scyliorhinus torazame OX=75743 GN=scyTo_0013310 PE=4 SV=1	4	1	1	1	32.3										1
A0A401PN55	Golgi apparatus protein 1 OS=Scyliorhinus torazame OX=75743 GN=scyTo_0003629 PE=4 SV=1	3	3	3	3	135.3										3
A0A401PMD4	phosphopyruvate hydratase OS=Scyliorhinus torazame OX=75743 GN=scyTo_0003376 PE=3 SV=1	3	1	1	1	51.6										1
A0A401NGY9	Calreticulin OS=Scyliorhinus torazame OX=75743 GN=scyTo_0011087 PE=3 SV=1	7	3	4	3	48.2		1								3
A0A401SV03	Ras-related protein Rab-2A OS=Chiloscyllium punctatum OX=137246 GN=chiPu_0012695 PE=4 SV=1	7	1	1	1	23.5										1
A0A401NHT1	Sushi domain-containing protein OS=Scyliorhinus torazame OX=75743 GN=scyTo_0014169 PE=4 SV=1	1	1	1	1	80.9		1
A0A401QGB0	FTP domain-containing protein (Fragment) OS=Scyliorhinus torazame OX=75743 GN=scyTo_0024870 PE=4 SV=1	18	2	4	2	15.9										2
A0A401NPB6	Cystatin kininogen-type domain-containing protein OS=Scyliorhinus torazame OX=75743 GN=scyTo_0007275 PE=4 SV=1	2	1	1	1	84.2		1
A0A401PKI6	GDP-mannose 4,6-dehydratase OS=Scyliorhinus torazame OX=75743 GN=scyTo_0002678 PE=3 SV=1	5	1	1	1	42.3										1
A0A401PGK1	Pyruvate kinase OS=Scyliorhinus torazame OX=75743 GN=scyTo_0001900 PE=3 SV=1	2	1	1	1	60.1										1
A0A401RHP4	Tropomyosin alpha-4 chain (Fragment) OS=Chiloscyllium punctatum OX=137246 GN=chiPu_0020628 PE=3 SV=1	4	1	1	1	30.1										1
A0A401NHE5	Tropomyosin 1 OS=Scyliorhinus torazame OX=75743 GN=scyTo_0012711 PE=3 SV=1	5	1	1	1	28.8										1
A0A401NQV3	Cadherin-17 OS=Scyliorhinus torazame OX=75743 GN=scyTo_0011590 PE=4 SV=1	1	1	1	1	91.3		1
A0A401Q2J1	Argininosuccinate lyase OS=Scyliorhinus torazame OX=75743 GN=scyTo_0016977 PE=3 SV=1	2	1	1	1	52.1										1
A0A401P7L8	Gelsolin OS=Scyliorhinus torazame OX=75743 GN=scyTo_0005420 PE=4 SV=1	2	2	2	2	80.9										2
A0A401P9Y7	Inositol-1-monophosphatase OS=Scyliorhinus torazame OX=75743 GN=scyTo_0005564 PE=3 SV=1	9	2	3	2	30.3										2
A0A401PH36	VWFD domain-containing protein OS=Scyliorhinus torazame OX=75743 GN=scyTo_0006308 PE=4 SV=1	5	7	7	7	206.8										7
A0A401NRJ6	Protein-tyrosine-phosphatase OS=Scyliorhinus torazame OX=75743 GN=scyTo_0007392 PE=4 SV=1	0	1	1	1	359.7										1
A0A401PWD0	Peptidyl-prolyl cis-trans isomerase (Fragment) OS=Scyliorhinus torazame OX=75743 GN=scyTo_0019988 PE=3 SV=1	14	1	3	1	8.6		1								1
A0A401NTT0	N(4)-(Beta-N-acetylglucosaminyl)-L-asparaginase OS=Scyliorhinus torazame OX=75743 GN=scyTo_0004575 PE=3 SV=1	8	2	2	2	36.3										2
A0A401QHD1	Annexin (Fragment) OS=Scyliorhinus torazame OX=75743 GN=scyTo_0025451 PE=3 SV=1	13	1	1	1	7.9										1
A0A401PHA8	Integrin_alpha2 domain-containing protein OS=Scyliorhinus torazame OX=75743 GN=scyTo_0002036 PE=3 SV=1	1	1	1	1	114.3										1
A0A401PR00	C2 domain-containing protein (Fragment) OS=Scyliorhinus torazame OX=75743 GN=scyTo_0019779 PE=3 SV=1	4	2	2	2	61.2										2
A0A401PGJ3	Protein disulfide-isomerase OS=Scyliorhinus torazame OX=75743 GN=scyTo_0006205 PE=3 SV=1	3	1	1	1	57.8										1
Q9DEZ5	Ubiquitin (Fragment) OS=Scyliorhinus torazame OX=75743 PE=2 SV=1	18	1	1	1	19.5										1
A0A401PGG8	Rho GDP-dissociation inhibitor 1 OS=Scyliorhinus torazame OX=75743 GN=scyTo_0006204 PE=3 SV=1	6	1	1	1	23.1										1
A0A401Q409	Cadherin-1 OS=Scyliorhinus torazame OX=75743 GN=scyTo_0017084 PE=4 SV=1	4	2	4	2	95.2		2								2
A0A401NT99	Protein disulfide-isomerase (Fragment) OS=Scyliorhinus torazame OX=75743 GN=scyTo_0013286 PE=3 SV=1	8	4	5	1	60.2		2								2
A0A401S9B9	Breast carcinoma amplified sequence 1 OS=Chiloscyllium punctatum OX=137246 GN=chiPu_0005413 PE=4 SV=1	1	1	1	1	61.2										1
A0A401NX33	Zinc-binding protein A33-like OS=Scyliorhinus torazame OX=75743 GN=scyTo_0014886 PE=4 SV=1	3	1	1	1	55.1										1
A0A401P520	Actinin alpha 4 OS=Scyliorhinus torazame OX=75743 GN=scyTo_0010365 PE=3 SV=1	5	3	3	3	92.7										3
K4GLE3	Dipeptidase B-like protein OS=Callorhinchus milii OX=7868 PE=2 SV=1	5	2	3	2	55.9							1			2
A0A401PTT0	Cathepsin L (Fragment) OS=Scyliorhinus torazame OX=75743 GN=scyTo_0021011 PE=3 SV=1	4	1	1	1	45.1										1
A0A401NWX3	Malate dehydrogenase OS=Scyliorhinus torazame OX=75743 GN=scyTo_0013452 PE=3 SV=1	5	1	1	1	35.5										1
A0A401PMW9	N-acetylglucosamine-6-sulfatase OS=Scyliorhinus torazame OX=75743 GN=scyTo_0003549 PE=3 SV=1	2	1	1	1	56.8										1
A0A401SRU2	PHB domain-containing protein OS=Chiloscyllium punctatum OX=137246 GN=chiPu_0011584 PE=3 SV=1	4	1	1	1	34.4							1
A0A401PAL6	Transaldolase OS=Scyliorhinus torazame OX=75743 GN=scyTo_0001203 PE=3 SV=1	11	3	3	3	37.6										3
A0A401PTK4	MICOS complex subunit (Fragment) OS=Scyliorhinus torazame OX=75743 GN=scyTo_0021008 PE=3 SV=1	21	3	16	3	18										3
A0A401NXV8	Intelectin OS=Scyliorhinus torazame OX=75743 GN=scyTo_0013493 PE=4 SV=1	4	1	1	1	24.8										1
A0A401RYU8	Proteasome subunit alpha type OS=Chiloscyllium punctatum OX=137246 GN=chiPu_0001710 PE=3 SV=1	6	1	1	1	27.8										1
A0A401NZH2	Dipeptidyl peptidase IV membrane form (Fragment) OS=Scyliorhinus torazame OX=75743 GN=scyTo_0014974 PE=4 SV=1	3	2	2	2	82.6										2
A0A4W3HGD1	Heat shock cognate 71 kDa protein OS=Callorhinchus milii OX=7868 GN=hspa8 PE=3 SV=1	5	3	3	3	74										3
A0A401PY00	AB hydrolase-1 domain-containing protein OS=Scyliorhinus torazame OX=75743 GN=scyTo_0018544 PE=4 SV=1	7	1	1	1	23										1
A0A4W3JRG2	ACTB protein OS=Callorhinchus milii OX=7868 GN=actg1 PE=3 SV=1	11	3	4	3	40.6		1								3
A0A4W3HRB3	Keratin, type II cytoskeletal 8-like OS=Callorhinchus milii OX=7868 GN=LOC103190230 PE=3 SV=1	2	1	1	1	59.1										1
A0A401RY28	Vacuolar proton pump subunit B OS=Chiloscyllium punctatum OX=137246 GN=chiPu_0001453 PE=3 SV=1	3	1	1	1	55.9										1
A0A401SSQ1	ATP synthase subunit alpha OS=Chiloscyllium punctatum OX=137246 GN=chiPu_0011889 PE=3 SV=1	3	1	1	1	60.1										1
A0A401PPR5	Hyaluronidase (Fragment) OS=Scyliorhinus torazame OX=75743 GN=scyTo_0020885 PE=3 SV=1	3	2	4	2	52.7		2
A0A4W3IN76	Glyoxalase domain containing 4 OS=Callorhinchus milii OX=7868 GN=glod4 PE=3 SV=1	3	1	1	1	33.2		1
A0A401P1E2	Mucin-5B OS=Scyliorhinus torazame OX=75743 GN=scyTo_0015060 PE=4 SV=1	2	2	2	2	130.2										2
A0A401SZ08	Aspartate aminotransferase (Fragment) OS=Chiloscyllium punctatum OX=137246 GN=chiPu_0014089 PE=3 SV=1	2	1	1	1	44.8		1
A0A401NHG1	Serotransferrin OS=Scyliorhinus torazame OX=75743 GN=scyTo_0012716 PE=3 SV=1	3	2	3	2	77.2							2			1
A0A401PWZ3	Protein disulfide-isomerase OS=Scyliorhinus torazame OX=75743 GN=scyTo_0015694 PE=3 SV=1	2	1	1	1	57.8		1
A0A401PTQ1	DUF3298 domain-containing protein (Fragment) OS=Scyliorhinus torazame OX=75743 GN=scyTo_0018345 PE=4 SV=1	8	1	6	1	12.9										1
A0A401P304	Argininosuccinate synthase OS=Scyliorhinus torazame OX=75743 GN=scyTo_0008073 PE=3 SV=1	6	2	2	2	43.9										2
A0A401P1U4	Aldo_ket_red domain-containing protein OS=Scyliorhinus torazame OX=75743 GN=scyTo_0015082 PE=3 SV=1	7	2	4	2	35.7		1								2
A0A401P4Q5	TGc domain-containing protein OS=Scyliorhinus torazame OX=75743 GN=scyTo_0013779 PE=3 SV=1	4	2	3	2	78.1										2
A0A401PZD5	Annexin OS=Scyliorhinus torazame OX=75743 GN=scyTo_0020114 PE=3 SV=1	6	1	1	1	29.6										1
Q6EE48	Cathepsin B (Fragment) OS=Scyliorhinus canicula OX=7830 PE=2 SV=1	4	1	1	1	22.5										1
A0A401PS39	Annexin OS=Scyliorhinus torazame OX=75743 GN=scyTo_0019078 PE=3 SV=1	4	1	1	1	36.2										1
A0A401Q2V9	UPAR/Ly6 domain-containing protein (Fragment) OS=Scyliorhinus torazame OX=75743 GN=scyTo_0019591 PE=4 SV=1	7	1	1	1	13										1
A0A401NVA0	protein-arginine deiminase OS=Scyliorhinus torazame OX=75743 GN=scyTo_0011801 PE=3 SV=1	2	1	1	1	73.8										1
A0A4W3J5I2	H(+)-transporting two-sector ATPase OS=Callorhinchus milii OX=7868 GN=atp6v1a PE=3 SV=1	4	2	2	2	68.3										2
A0A401Q538	Cadherin-1 OS=Scyliorhinus torazame OX=75743 GN=scyTo_0016227 PE=4 SV=1	2	1	1	1	102.3										1
A0A401SX58	Protein disulfide-isomerase (Fragment) OS=Chiloscyllium punctatum OX=137246 GN=chiPu_0013403 PE=3 SV=1	8	4	5	1	61.4		2								3
A0A401S4Q4	creatine kinase OS=Chiloscyllium punctatum OX=137246 GN=chiPu_0003787 PE=3 SV=1	4	1	1	1	47.6										1
A0A401PFE8	14_3_3 domain-containing protein OS=Scyliorhinus torazame OX=75743 GN=scyTo_0006095 PE=3 SV=1	6	1	1	1	27.9										1
A0A401NX75	HELP domain-containing protein OS=Scyliorhinus torazame OX=75743 GN=scyTo_0014891 PE=4 SV=1	2	1	1	1	67										1
A0A401P412	Annexin (Fragment) OS=Scyliorhinus torazame OX=75743 GN=scyTo_0008135 PE=3 SV=1	6	1	1	1	32.2										1

## Sheet: Protein name only
results of project 4577, catshark samples, database search against Uniprot Chondrichthyes (cartilaginous fishes)							tube label (also see table next page)
							15	13	12	10	8	7	6	5	4	3
Accession	Description	Coverage [%]	# Peptides	# PSMs	# Unique Peptides	MW [kDa]	# Peptides (by Search Engine): A6 Mascot	# Peptides (by Search Engine): B6 Mascot	# Peptides (by Search Engine): C6 Mascot	# Peptides (by Search Engine): D6 Mascot	# Peptides (by Search Engine): E6 Mascot	# Peptides (by Search Engine): F6 Mascot	# Peptides (by Search Engine): G6 Mascot	# Peptides (by Search Engine): H6 Mascot	# Peptides (by Search Engine): I6 Mascot	# Peptides (by Search Engine): J6 Mascot
V9KM01	14-3-3 protein epsilon	9	2	2	2	29		1	1							1
A0A401PDN1	Vitellogenin domain-containing protein	1	1	1	1	119.4			2							1
H9LEQ0	Haptoglobin	5	2	3	2	48		1	3				1			1
A0A401NTU8	Syndecan binding protein	4	1	1	1	32.3			4							1
A0A401PN55	Golgi apparatus protein 1	3	3	3	3	135.3			5							3
A0A401PMD4	phosphopyruvate hydratase	3	1	1	1	51.6			6							1
A0A401NGY9	Calreticulin	7	3	4	3	48.2		1	7							3
A0A401SV03	Ras-related protein Rab-2A	7	1	1	1	23.5			8							1
A0A401NHT1	Sushi domain-containing protein	1	1	1	1	80.9		1	9
A0A401QGB0	FTP domain-containing protein (Fragment)	18	2	4	2	15.9			10							2
A0A401NPB6	Cystatin kininogen-type domain-containing protein	2	1	1	1	84.2		1	11
A0A401PKI6	GDP-mannose 4,6-dehydratase	5	1	1	1	42.3			12							1
A0A401PGK1	Pyruvate kinase	2	1	1	1	60.1			13							1
A0A401RHP4	Tropomyosin alpha-4 chain (Fragment)	4	1	1	1	30.1			14							1
A0A401NHE5	Tropomyosin 1	5	1	1	1	28.8			15							1
A0A401NQV3	Cadherin-17	1	1	1	1	91.3		1	16
A0A401Q2J1	Argininosuccinate lyase	2	1	1	1	52.1			17							1
A0A401P7L8	Gelsolin	2	2	2	2	80.9			18							2
A0A401P9Y7	Inositol-1-monophosphatase	9	2	3	2	30.3			19							2
A0A401PH36	VWFD domain-containing protein	5	7	7	7	206.8			20							7
A0A401NRJ6	Protein-tyrosine-phosphatase	0	1	1	1	359.7			21							1
A0A401PWD0	Peptidyl-prolyl cis-trans isomerase (Fragment)	14	1	3	1	8.6		1	22							1
A0A401NTT0	N(4)-(Beta-N-acetylglucosaminyl)-L-asparaginase	8	2	2	2	36.3			23							2
A0A401QHD1	Annexin (Fragment)	13	1	1	1	7.9			24							1
A0A401PHA8	Integrin_alpha2 domain-containing protein	1	1	1	1	114.3			25							1
A0A401PR00	C2 domain-containing protein (Fragment)	4	2	2	2	61.2			26							2
A0A401PGJ3	Protein disulfide-isomerase	3	1	1	1	57.8			27							1
Q9DEZ5	Ubiquitin (Fragment)	18	1	1	1	19.5			28							1
A0A401PGG8	Rho GDP-dissociation inhibitor 1	6	1	1	1	23.1			29							1
A0A401Q409	Cadherin-1	4	2	4	2	95.2		2	30							2
A0A401NT99	Protein disulfide-isomerase (Fragment)	8	4	5	1	60.2		2	31							2
A0A401S9B9	Breast carcinoma amplified sequence 1	1	1	1	1	61.2			32							1
A0A401NX33	Zinc-binding protein A33-like	3	1	1	1	55.1			33							1
A0A401P520	Actinin alpha 4	5	3	3	3	92.7			34							3
K4GLE3	Dipeptidase B-like protein	5	2	3	2	55.9			35				1			2
A0A401PTT0	Cathepsin L (Fragment)	4	1	1	1	45.1			36							1
A0A401NWX3	Malate dehydrogenase	5	1	1	1	35.5			37							1
A0A401PMW9	N-acetylglucosamine-6-sulfatase	2	1	1	1	56.8			38							1
A0A401SRU2	PHB domain-containing protein	4	1	1	1	34.4			39				1
A0A401PAL6	Transaldolase	11	3	3	3	37.6			40							3
A0A401PTK4	MICOS complex subunit (Fragment)	21	3	16	3	18			41							3
A0A401NXV8	Intelectin	4	1	1	1	24.8			42							1
A0A401RYU8	Proteasome subunit alpha type	6	1	1	1	27.8			43							1
A0A401NZH2	Dipeptidyl peptidase IV membrane form (Fragment)	3	2	2	2	82.6			44							2
A0A4W3HGD1	Heat shock cognate 71 kDa protein	5	3	3	3	74			45							3
A0A401PY00	AB hydrolase-1 domain-containing protein	7	1	1	1	23			46							1
A0A4W3JRG2	ACTB protein	11	3	4	3	40.6		1	47							3
A0A4W3HRB3	Keratin, type II cytoskeletal 8-like	2	1	1	1	59.1			48							1
A0A401RY28	Vacuolar proton pump subunit B	3	1	1	1	55.9			49							1
A0A401SSQ1	ATP synthase subunit alpha	3	1	1	1	60.1			50							1
A0A401PPR5	Hyaluronidase (Fragment)	3	2	4	2	52.7		2	51
A0A4W3IN76	Glyoxalase domain containing 4	3	1	1	1	33.2		1	52
A0A401P1E2	Mucin-5B	2	2	2	2	130.2			53							2
A0A401SZ08	Aspartate aminotransferase (Fragment)	2	1	1	1	44.8		1	54
A0A401NHG1	Serotransferrin	3	2	3	2	77.2			55				2			1
A0A401PWZ3	Protein disulfide-isomerase	2	1	1	1	57.8		1	56
A0A401PTQ1	DUF3298 domain-containing protein (Fragment)	8	1	6	1	12.9			57							1
A0A401P304	Argininosuccinate synthase	6	2	2	2	43.9			58							2
A0A401P1U4	Aldo_ket_red domain-containing protein	7	2	4	2	35.7		1	59							2
A0A401P4Q5	TGc domain-containing protein	4	2	3	2	78.1			60							2
A0A401PZD5	Annexin	6	1	1	1	29.6			61							1
Q6EE48	Cathepsin B (Fragment)	4	1	1	1	22.5			62							1
A0A401PS39	Annexin	4	1	1	1	36.2			63							1
A0A401Q2V9	UPAR/Ly6 domain-containing protein (Fragment)	7	1	1	1	13			64							1
A0A401NVA0	protein-arginine deiminase	2	1	1	1	73.8			65							1
A0A4W3J5I2	H(+)-transporting two-sector ATPase	4	2	2	2	68.3			66							2
A0A401Q538	Cadherin-1	2	1	1	1	102.3			67							1
A0A401SX58	Protein disulfide-isomerase (Fragment)	8	4	5	1	61.4		2	68							3
A0A401S4Q4	creatine kinase	4	1	1	1	47.6			69							1
A0A401PFE8	14_3_3 domain-containing protein	6	1	1	1	27.9			70							1
A0A401NX75	HELP domain-containing protein	2	1	1	1	67			71							1
A0A401P412	Annexin (Fragment)	6	1	1	1	32.2			72							1

## Sheet: samples catshark
		Fish skin project no. 4451						Aliquots for withdrawn for proteomics 24/11
						BCA 18 oct	Estimated protein amounts (ug)	(=20 ug)
results header	Tube label	Species	Sex	Note	Vol (ml)	Conc (ug/ul)		(ul)
J6	3	Chain catshark (Scyliorhinus retifer)	Male		0.8	0.323	258.4	61.9195
I6	4	Chain catshark (Scyliorhinus retifer)	Male		0.9	0.153	137.7	130.719
H6	5	Chain catshark (Scyliorhinus retifer)	Male		0.8	0.113	90.4	176.991
G6	6	Chain catshark (Scyliorhinus retifer)	Male		1	0.099	99	202.02
F6	7	Chain catshark (Scyliorhinus retifer)	Male		1	0.104	104	192.308
E6	8	Chain catshark (Scyliorhinus retifer)	Female		1	0.106	106	188.679
D6	10	Chain catshark (Scyliorhinus retifer)	Female		1	0.123	123	162.602
C6	12	Chain catshark (Scyliorhinus retifer)	Female		1	0.112	112	178.571
B6	13	Chain catshark (Scyliorhinus retifer)	Female		0.9	0.111	99.9	180.18
A6	15	Chain catshark (Scyliorhinus retifer)	Female		0.9	0.103	92.7	194.175
	24	Spiny dogfish (Squalus acanthias)	Female		0.6	0.212	127.2	94.3396
	25	Spiny dogfish (Squalus acanthias)	Female		0.6	0.258	154.8	77.5194
	26	Spiny dogfish (Squalus acanthias)	Female		0.8	0.161	128.8	124.224
	29	Spiny dogfish (Squalus acanthias)	Female		0.8	0.188	150.4	106.383
	32	Spiny dogfish (Squalus acanthias)	Female		0.9	0.262	235.8	76.3359
	33	Spiny dogfish (Squalus acanthias)	Female		0.8	0.193	154.4	103.627
	36	Spiny dogfish (Squalus acanthias)	Female		0.9	0.171	153.9	116.959
	37	Spiny dogfish (Squalus acanthias)	Female		0.9	0.205	184.5	97.561
	38	Spiny dogfish (Squalus acanthias)	Female		0.8	0.184	147.2	108.696
	39	Spiny dogfish (Squalus acanthias)	Female		0.8	0.138	110.4	144.928

## Sheet: explanations headers
header:	explanation:
Accession	Accession number from the used database e.g. SwissProt
Description	Description of the protein, derived from database
Coverage [%]	Coverage is the % of the sequence that the found peptides cover
# Peptides	Number of peptides found for that protein/protein group. Peptides can be shared between different protein/protein groups
# PSM	Number of times peptides (unique and non-unique) for a specific protein have been selected for fragmentation (MS/MS)
# Unique Peptides	Peptides that are unique (specific) for that peptide/peptide group and are used for quantification
MW [kDa]	Molecular weight of the protein (derived from the used database)
# Peptides (by Search Engine): A6 Mascot	number of peptides of the protein identified in sample "A6"
# Peptides (by Search Engine): B6 Mascot	number of peptides of the protein identified in sample "B6"
unique peptides are used for protein identification
One peptide is enough for a sufficient identification at 1%FDR peptide level. However, proteins identified by several peptides are commonly more reliable.
Also several PSM:s for the unique peptides are an advantage.
Note that low molecular weight proteins (25kDa or less) commonly only result in 1 or few unique peptides after digestion.
Thus, low MW will commonly only have 1 or two unique peptides.
